# Supplementary material for: Activation of Host-NLRP3 Inflammasome in Myeloid Cells Dictates Response to Anti-PD-1 Therapy in Metastatic Breast Cancers
Source: Pharmaceuticals (Basel). 2022 May 4;15(5):574. doi: 10.3390/ph15050574 (PMC9144656; doi:10.3390/ph15050574)
Supplement: Supplementary file 1 [file pharmaceuticals-15-00574-s001.zip]

Archive with 1 entries (1 files):
- pharmaceuticals-1628444-supplementary.pdf
